# Supplementary material for: High-Quality Perovskite Films Enabled by Solution-Processed Vacuum Evaporation for Flexible PIN-Type X-Ray Detectors
Source: Molecules. 2026 Mar 29;31(7):1123. doi: 10.3390/molecules31071123 (PMC13074683; doi:10.3390/molecules31071123)
Supplement: Supplementary file 1 [file molecules-31-01123-s001.zip]

Archive with 1 entries (1 files):
- molecules-4166907-supplementary.pdf
